# Supplementary material for: Recent Advances in Anti-Inflammatory Compounds from Marine Microorganisms
Source: Mar Drugs. 2024 Sep 18;22(9):424. doi: 10.3390/md22090424 (PMC11433063; doi:10.3390/md22090424)
Supplement: Supplementary file 1 [file marinedrugs-22-00424-s001.zip]

Archive with 1 entries (1 files):
- marinedrugs-3183098-supplementary.pdf
